# Supplementary material for: Inter-Species Host Gene Expression Differences in Response to Human and Avian Influenza A Virus Strains
Source: Int J Mol Sci. 2017 Nov 1;18(11):2295. doi: 10.3390/ijms18112295 (PMC5713265; doi:10.3390/ijms18112295)
Supplement: Supplementary file 1 [file ijms-18-02295-s001.zip]

Archive with 3 entries (3 files):
- Supplementary Files/Figure S1.pdf
- Supplementary Files/Table S1.xlsx
- Supplementary Files/Table S2.xlsx
